# Supplementary material for: Molecular and Therapeutic Roles of Non-Coding RNAs in Oral Cancer—A Review
Source: Molecules. 2024 May 20;29(10):2402. doi: 10.3390/molecules29102402 (PMC11123887; doi:10.3390/molecules29102402)
Supplement: Supplementary file 1 [file molecules-29-02402-s001.zip]

Archive with 1 entries (1 files):
- molecules-2941203-supplementary.xlsx
