# Supplementary material for: Molecular and Therapeutic Roles of Non-Coding RNAs in Oral Cancer—A Review
Source: Molecules. 2024 May 20;29(10):2402. doi: 10.3390/molecules29102402 (PMC11123887; doi:10.3390/molecules29102402)
Supplement: Supplementary file 1 [file molecules-29-02402-s001.zip › molecules-2941203-supplementary.xlsx]

## Sheet: miRNA
		Table S1. Functions and molecular mechanism of miRNAs regulating oral cancer
Sl. No	miRNA Name	Up /Down Regulation	Function	Target Genes/Associated Pathways	Bio-Marker/Therapy	References
1	miR-21	Up	Associated with cell growth, cell proliferation, and cell cycle progression, as well as inhibits apoptosis	DKK2, PTEN, PDCD4, CADM1, RECK	Biomarker (diagnosis and prognosis) and therapeutic target	99100
2	miR-196a	Up	Promotes cell migration, invasion, and lymph node metastasis	SPRR2C, ANXA1, S100A9, NME4-JNK-TIMP1-MMP signaling pathway, MAMDC2,	Biomarker	101, 102
3	miR-31	Up	Increases oxidative stress in OSCC and enriches the oncogenicity and stemness of HNSCC. Regulates the reprogramming of lipid metabolism and enhances cell migration in OSCC	Ku80, FIH, ARID1A, SIRT3, ACOX1	Biomarker	103, 104, 105
4	miR-455	Up	Increases proliferation and anchorage-independent growth of OSCC cell	UBE2B	Biomarker (prognosis)	106
5	miR-134	Up	Increases migration and reduces E-cadherin expression in OSCC cell lines.	WWOX, PDCD7	Biomarker	107
6	miR-93	Up	Promotes metastasis, correlated with poor prognosis	--	Prognostic marker and therapeutic target	108
7	miR-373	Up	Enhances proliferation and metastasis	SPOP	Therapeutic target	109
8	miR-103a-3p	Up	Induces proliferation and restricts cell apoptosis	RCAN1	Diagnostic marker and therapeutic target	110
9	miR-454	Up	Involved in proliferation and colony formation, as well as inducing invasion and migration	NR3C2	Potential therapeutic direction for diagnosis and prognosis	111
10	miR-654-5p	Up	Facilitates EMT, promotes cellular proliferation, tumor metastasis, and chemoresistance	GRAP, Ras/MAPK Signaling	Biomarker for the clinical diagnosis and prognosis	112
11	miR-4513	Up	Causes proliferation and apoptosis	CXCL17	Therapeutic target	113
12	miR-944	Up	Induces pro-inflammation cytokines secretion, migration, and invasion	CISH/STAT regulation	--	114
13	miR-221	Up	Regulates proliferation and invasion and inhibits apoptosis	PTEN	Biomarker (diagnosis)	115
14	miR-204	Down	Regulates cancer stemness, cell proliferation, and metastasis	CXCR4, CDC42, RAB22A, EZR, Slug and Sox4	Biomarker	116
15	miR-100	Down	Plays role in the development or progression of the disease, and may contribute to the loss of sensitivity to ionizing radiation	MMP13, ID1, FGFR3, EGR2	Therapeutic target	117
16	miR-29a	Down	Promoted OSCC cell invasion and induced drug-resistance in vitro	MMP2	Therapeutic target	118
17	miR-200	Down	Regulate EMT leading to OSCC progression	ZEB1, ZEB2	-	119
18	miR-26a/b	Down	Promotes invasion and migration	TMEM184B	Therapeutic target	120
19	miR-491-5p	Down	Responsible for poor overall survival of patients, invasion, and metastasis	GIT1	Biomarker (prognosis)	121
20	miR-218	Down	Contributes to oral carcinogenesis.	mTOR-Rictor-Akt	Therapeutic target	122
21	miR-205	Down	Regulates cancer development by promoting migration, invasion, and inhibiting apoptosis	IL-24, caspase-3/-7, Axin-2, TIMP-2	Therapeutic target	123
22	miR-137	Down	Induces tumor differentiation	--	Potential marker for early diagnosis	124
23	miR-98	Down	Causes cell growth and metastasis	IGF1R	Potential therapeutic target	125
24	miR-1	Down	Promotes migration and invasiveness in OSCC cells.	Slug	Therapeutic target	126
25	miR-23a-3p	Down	It is correlated with more advanced cancerous stage and poorer differentiation of OSCC cell	FGF2	Prognostic biomarker and therapeutic target	127
26	miR-22	Down	Increased cell viability, migration, and invasion	NLRP3	Prognostic biomarker and therapeutic target	128
27	miRNA-504	Down	Facilitates proliferation, causes migration and invasion	CDK6	Therapeutic target	129
28	miR-106a	Down	Induces proliferation and EMT	LIMK1	Prognostic factor	130
29	miR-16	Down	Promotes proliferation and inhibited apoptosis	AKT3, BCL2L2	Therapeutic target	131
30	miR-495	Down	Induces cell proliferation and invasion	Notch1	Therapeutic target	132
31	miRNA-329 ,	Down	Promotes proliferation and invasion	Wnt-7b	--	133
32	miR-376c-3p	Down	Associated with tumor progression, poorer differentiation, lymphoid metastasis, and lymphovascular invasion.	HOXB7	Biomarker (early diagnosis)	134
33	miR-769-5p	Down	Causes cancer progression	JAK1/STAT3 pathway	Therapeutic target	135

## Sheet: lnc RNA
		Table S2. Functions and molecular mechanism of lncRNAs regulating oral cancer
Sl. No	LncRNAs	Up /Down Regulation	Function	Targets/Associated Pathways	Biomarker/Therapy	References
1	lncRNA DANCR	up	Promotes proliferation, invasion, and migration, and suppresses apoptosis	miR-135a-5p/KLF8 axis, DANCR/miR-4707-3p/FOXC2 pathway	Biomarker (prognostic and diagnostic), therapeutic target	136
2	lncRNA-ROR	up	Regulates cellular differentiation, represses p53	miR-145	Prognostic biomarker	137
3	lncRNA NORAD	up	Causes cell proliferation, migration, decreasing apoptosis, sponges miR-577 to enhance TPM4.	miR-577/TPM4 axis	Therapeutic target	138
4	lncRNA HOTAIR	up	Promotes tumor cell invasion and metastasis, and represses E-cadherin in OSCC	EZH2	Biomarker and therapeutic target	139
5	lncRNA HIFCAR	up	Modulates the hypoxia signal pathway and contributes to OSCC progression	hypoxia-inducible factor (HIF-1α)	Prognostic biomarker	140
6	lncRNA UCA1	up	Promotes proliferation and cisplatin resistance, as well as suppressed apoptosis in OSCC cells	miR-184	Therapeutic target	141
7	lncRNA ARNIL	up	Promotes proliferation, invasion, and migration	miR-125a	Biomarker (prognostic)	142
8	lncRNA DLEU1	up	Promotes proliferation, invasion, and migration	miR-149/CDK6 axis	Therapeutic target	143
9	lncRNA AC007271.3	up	Promotes proliferation, migration, and invasion, inhibits apoptosis, and induces tumor growth in vivo	Wnt/β-catenin signaling pathway, miR-125b-2-3p/Slug/E-cadherin axis	Therapeutic target	144
10	lncRNA DCST1-AS1	up	Causes M2 polarization of tumor-associated macrophages, which thereby promotes tumor malignancy and metastasis	NF-κB pathway	Prognostic indicator	145
11	lncRNA TUG1	up	Promotes proliferation, invasion, and migration, prevents apoptosis	TUG1/miR-593-3p/MAPK axis	Therapeutic target and biomarker (diagnosis)	146
12	lncRNA FOXD2-AS1	up	Associated with poor pathological grading and prognosis in patients. Promotes proliferation and colony formation as well as regulates the cell cycle signaling pathways	CDK2, CDK4, and P21	Therapeutic target and biomarker (prognosis)	147
13	lncRNA H19	up	Promotes proliferation, associated with the TNM staging and nodal invasion	H19/miR-138/EZH2 axis	Therapeutic target	148
14	LINC00668	up	Facilitate VEGFA expression, and promotes tumor growth	miR-297/VEGFA axis	Biomarker (diagnosis) and therapeutic target	149
15	lncRNA DNM3OS	up	Modulates cell viability and migration	DNM3OS/miR-204-5p/HIP1 axis	Therapeutic target	150
16	lncRNA BLACAT1	up	Regulates viability, and causes migration and invasion of cells	miR-142-5p	Therapeutic target	151
17	lncRNA AFAP1-AS1	up	Encourages tumor proliferation and indicates a poor prognosis	CCNA2	Unfavorable biomarker, therapeutic target	152
18	lncRNA ORAOV1-B	up	Induces invasion, migration, and metastasis	Binds to Hsp90 and activates the NF-κB-TNFα loop.	Therapeutic target	153
19	lncRNA SLC16A1-AS1	up	Promotes proliferation and accelerates cell cycle	SLC16A1-AS1/CCND1 (requires further elucidation)	Therapeutic target and diagnostic indicator	154
20	lncRNA HCG11	Down	Enhances OSCC proliferation, increases G1/S transition and Ki67 levels	miR-455-5p	Therapeutic target	155
21	lncRNA SCIRT	Down	Inhibits cancer cell apoptosis	miR-221	Biomarker	156
22	lncRNA C5orf66-AS1	Down	Induces proliferation, invasion, and migration and inhibits apoptosis	CYC1	Therapeutic target	157
23	lncRNA PTCSC3	Down	Promotes cancer cell proliferation and invasion	-	Therapeutic target	158

## Sheet: circular RNA
		Table S3. Functions and molecular mechanism of circRNAs regulating oral cancer
Sl. No	circRNAs	UP / Down regulation	Function	Targets/Associated Pathway	Biomarker/Therapy	References
1	circ_0002185	up	Promotes the proliferation, invasion, migration, EMT in vitro, and tumor growth in vivo	circUHRF1/miR-526-5p/c-Myc/TGFB1/ESRP1 feedback loop	Therapeutic target	159
2	circDOCK1	up	Suppresses cell apoptosis	circDOCK1/miR-196-5p/BIRC3	Biomarker and therapeutic target	160
3	circGOLPH3	up	Promotes the growth of OSCC in vitro and in vivo as well as up-regulating its cell migration and invasion	circGOLPH3/miR-1299/LIF axis	Therapeutic target	161
4	circCDR1	up	Enhances OSCC cell viability, endoplasmic reticulum (ER) stress, and inhibits cell apoptosis under a hypoxic microenvironment	AKT/ERK½/mTORsignaling pathway	Treatment strategy	162
5	circ_SEPT9	up	Induced OSCC proliferation, migration, and invasion	circ_SEPT9/miR-1225/PKN2	Therapeutic target	163
6	circ_0005320	up	Promotes tumorigenesis	circ_0005320-miR-486-3p/miR-637 axis	Biomarker and therapeutic target	164
7	Circ_DHTKD1	up	Promotes tumor growth and metastasis of OSCC	miR-326/GAB1 axis	Therapeutic target for clinical diagnosis	165
8	Circ_IGHG	up	Induces EMT and promotes cancer progression	miR-142-5p/IGF2BP3 Signaling	Diagnosis and treatment	166
9	circ_002178	up	Promotes the proliferation and migration	Akt/mTOR pathway	--	167
10	Circ_VAPA	up	Promotes the proliferation, migration, and invasion	miR-132/HOXA7 axis	Prognosis	168
11	circ-PKD2	Down	Reduced expression in OSCC patients is significantly correlated with aggressive tumor characteristics	circPDK2/miR-204-3p/APC2	Therapeutic target	169
12	circ_0004491	Down	Reduced expression is associated with lymph node metastasis, and may facilitate OSCC cell invasion and migration	circ_0004491/miR-155-5p/SIRT1	Potential biomarker	170
13	circ_0086414	Down	Its lower expression promotes the processes of growth and metastasis in OSCC	AMPK and cAMPsignaling pathway	Diagnostic biomarker and OSCC therapy	171
14	circ_0008309	Down	Associated with pathological differentiation of OSCC patients	hsa_circ_0008309-miR-136-5P/hsa-miR-382-5P-ATXN1	Therapeutic biomarker	172
15	circGDI2	Down	Fails to serve as a repressor to restrain OSCC malignancy and, thus, regulate OSCC progression	miR-454-3p/FOXF2 Axis	Biomarker for targeted OSCC therapy	173
16	circ-KIAA0907	Down	Fails to inhibit migration, invasion, glycolysis, and promote apoptosis, thereby leading to OSCC progression	miR-96-5p/UNC13C axis	Potential target for OSCC treatment	174
17	circ_0004872	Down	Reverse the promoting effect of miR-424-5p overexpression on the process of OSCC cells	sponges miR-424-5p	Early diagnosis and targeted therapy of OSCC	175
18	circ_0092125	Down	Associated with clinicopathological factors in OSCC patients, including tumor size, TNM stage, and lymph node metastasis	--	Biomarker of the OSCC prognosis	176
